# Supplementary material for: Proton-Coupled Electron Transfer from the Hydride Perspective: Resolving Metal Oxidation and Protonation in a Hydridocarbonyl Complex by 2D-IR Spectroelectrochemistry
Source: J Phys Chem Lett. 2026 Feb 25;17(10):3008–12. doi: 10.1021/acs.jpclett.5c03977 (PMC13047692; doi:10.1021/acs.jpclett.5c03977)
Supplement: Supplementary file 2 [file jz5c03977_si_002.xyz]

106
H1, opt in DCM
Ir        0.111083   -0.013932   -0.280226
H        0.161918   -0.064041    1.360262
P       -1.139931    1.972990    0.016794
P       -1.213390   -1.924114    0.051001
P        2.440506   -0.009337   -0.006557
C       -2.089450   -2.589250   -1.432970
C       -2.728765   -1.672498   -2.286119
C       -2.168095   -3.960660   -1.725348
C       -3.439416   -2.118253   -3.402086
H       -2.674298   -0.604447   -2.072176
C       -2.868524   -4.404336   -2.852954
H       -1.683023   -4.689298   -1.072823
C       -3.507911   -3.486121   -3.691993
H       -3.936262   -1.389985   -4.047951
H       -2.916535   -5.474108   -3.072833
H       -4.056322   -3.835087   -4.570785
C       -0.300117   -3.400810    0.689127
C       -0.697973   -4.132541    1.817818
C        0.893105   -3.753753    0.032635
C        0.089982   -5.192378    2.286753
H       -1.620131   -3.873322    2.342098
C        1.664633   -4.823055    0.486566
H        1.233871   -3.161696   -0.820429
C        1.268924   -5.542110    1.622552
H       -0.223553   -5.746570    3.175380
H        2.589690   -5.080887   -0.035253
H        1.882788   -6.367728    1.991486
C       -2.597860   -1.716665    1.266085
C       -3.896396   -2.192176    1.020388
C       -2.359613   -0.978459    2.438920
C       -4.936054   -1.912574    1.914794
H       -4.108939   -2.766317    0.117089
C       -3.394564   -0.706675    3.335222
H       -1.362694   -0.580608    2.629803
C       -4.691040   -1.164910    3.070695
H       -5.944364   -2.276303    1.700336
H       -3.189723   -0.112836    4.229607
H       -5.506984   -0.936541    3.761110
C        3.285830    1.644106   -0.091619
C        4.456188    1.900902   -0.823870
C        2.697288    2.696032    0.630789
C        5.015405    3.185099   -0.839763
H        4.940056    1.101033   -1.387244
C        3.264348    3.970399    0.631144
H        1.770747    2.516816    1.178704
C        4.423915    4.221721   -0.111900
H        5.921404    3.371627   -1.422571
H        2.784336    4.775737    1.192677
H        4.860223    5.223735   -0.128530
C        3.345538   -1.027231   -1.256971
C        3.977793   -2.235644   -0.919626
C        3.292462   -0.648197   -2.611994
C        4.534768   -3.048376   -1.913854
H        4.028258   -2.555432    0.122271
C        3.860195   -1.453587   -3.600553
H        2.799263    0.282857   -2.899124
C        4.479670   -2.661735   -3.255765
H        5.016157   -3.988921   -1.632846
H        3.811967   -1.140334   -4.646647
H        4.916017   -3.296817   -4.030773
C        3.110985   -0.666838    1.593363
C        4.411968   -0.346376    2.021307
C        2.342549   -1.549902    2.367017
C        4.928896   -0.897521    3.197042
H        5.029048    0.337795    1.435036
C        2.862800   -2.107477    3.539608
H        1.334193   -1.806178    2.046467
C        4.156080   -1.781819    3.959076
H        5.940153   -0.635302    3.518879
H        2.250557   -2.799215    4.123791
H        4.561937   -2.213292    4.877805
C       -2.768655    1.851275   -0.853270
C       -2.897164    2.266674   -2.189645
C       -3.836777    1.154910   -0.255537
C       -4.063439    1.989348   -2.911327
H       -2.078182    2.798290   -2.679110
C       -5.003206    0.889775   -0.975355
H       -3.753481    0.799752    0.772446
C       -5.121515    1.302031   -2.307859
H       -4.143032    2.313961   -3.952139
H       -5.816327    0.341594   -0.492988
H       -6.030629    1.083906   -2.873682
C       -0.426959    3.543045   -0.683828
C       -0.788167    4.818450   -0.216044
C        0.521379    3.448908   -1.715167
C       -0.214248    5.967461   -0.769180
H       -1.514916    4.924974    0.590955
C        1.082370    4.597081   -2.280271
H        0.841932    2.465034   -2.059547
C        0.719700    5.860927   -1.805817
H       -0.499776    6.951169   -0.387154
H        1.822124    4.500009   -3.078753
H        1.168990    6.760181   -2.235038
C       -1.600450    2.468890    1.741138
C       -2.787431    3.162138    2.039142
C       -0.721183    2.161134    2.792579
C       -3.091600    3.522720    3.355522
H       -3.489328    3.417046    1.243102
C       -1.019118    2.530928    4.106968
H        0.190479    1.599594    2.581256
C       -2.209295    3.207599    4.394047
H       -4.023732    4.052270    3.568613
H       -0.322752    2.277903    4.910441
H       -2.449427    3.486762    5.423115
C        0.077753   -0.032209   -2.198560
O        0.048737   -0.056450   -3.357730

106
H1+, opt in DCM
Ir       -0.037278    0.276612   -0.282945
H       -0.062828    0.347633    1.342896
P        0.293505   -2.078654   -0.040094
P        2.095558    1.253296    0.113108
P       -2.375696    0.747409   -0.030379
C        3.201075    1.546138   -1.316186
C        3.367287    0.523827   -2.264788
C        3.920814    2.745109   -1.455211
C        4.245579    0.696006   -3.336597
H        2.816923   -0.411838   -2.167242
C        4.792280    2.915838   -2.534773
H        3.802695    3.546725   -0.723197
C        4.957205    1.892553   -3.474924
H        4.369299   -0.109000   -4.064601
H        5.345881    3.851983   -2.639827
H        5.639810    2.029184   -4.317231
C        1.634794    2.925504    0.731158
C        1.944451    3.359864    2.028256
C        0.826645    3.733693   -0.094765
C        1.443512    4.580669    2.496571
H        2.567082    2.746678    2.682076
C        0.335837    4.951350    0.375319
H        0.564644    3.401237   -1.101902
C        0.637551    5.374819    1.676003
H        1.685162    4.908350    3.510504
H       -0.297477    5.562897   -0.271374
H        0.241477    6.322141    2.049164
C        3.158335    0.484648    1.394181
C        4.541901    0.333604    1.204742
C        2.559387   -0.045124    2.550288
C        5.307211   -0.355473    2.150550
H        5.023643    0.730608    0.310016
C        3.327331   -0.729176    3.493681
H        1.484654    0.053566    2.701221
C        4.702458   -0.893937    3.290999
H        6.380493   -0.479397    1.988126
H        2.842983   -1.152416    4.376564
H        5.301528   -1.444471    4.020258
C       -3.663843   -0.551581   -0.177548
C       -4.788024   -0.430110   -1.008467
C       -3.519911   -1.699444    0.620405
C       -5.741349   -1.453642   -1.052657
H       -4.933085    0.461382   -1.619844
C       -4.476383   -2.712655    0.581230
H       -2.653252   -1.810164    1.272838
C       -5.587272   -2.594946   -0.261732
H       -6.610349   -1.351722   -1.707161
H       -4.344298   -3.603599    1.198248
H       -6.330859   -3.394456   -0.302051
C       -2.772581    2.027972   -1.293585
C       -2.904868    3.382277   -0.946956
C       -2.821899    1.660539   -2.651907
C       -3.076734    4.350084   -1.942506
H       -2.863339    3.692114    0.097944
C       -3.005288    2.627906   -3.640426
H       -2.716410    0.613483   -2.944019
C       -3.127471    3.977918   -3.288599
H       -3.171578    5.401200   -1.659181
H       -3.045337    2.327064   -4.689952
H       -3.261363    4.736192   -4.063720
C       -2.772424    1.563375    1.576779
C       -4.065379    1.477923    2.121251
C       -1.803249    2.342060    2.233053
C       -4.377436    2.152687    3.305473
H       -4.834532    0.882700    1.625851
C       -2.122436    3.022889    3.410393
H       -0.796442    2.428823    1.825528
C       -3.408503    2.926677    3.952131
H       -5.384282    2.072400    3.722366
H       -1.357489    3.628606    3.901861
H       -3.655441    3.453588    4.877119
C        1.844143   -2.584474   -0.887157
C        1.817627   -2.959967   -2.242262
C        3.085110   -2.457872   -0.235778
C        3.010725   -3.197987   -2.930681
H        0.867673   -3.066205   -2.769183
C        4.272855   -2.702800   -0.927533
H        3.131269   -2.163932    0.812357
C        4.240939   -3.069574   -2.276975
H        2.976033   -3.486406   -3.983874
H        5.226850   -2.594250   -0.406772
H        5.171746   -3.252741   -2.818660
C       -1.010750   -3.141497   -0.797757
C       -1.334589   -4.398454   -0.258754
C       -1.706887   -2.688956   -1.931050
C       -2.333335   -5.180569   -0.844434
H       -0.821090   -4.771103    0.628231
C       -2.699097   -3.475499   -2.518657
H       -1.490348   -1.708761   -2.352980
C       -3.018509   -4.722137   -1.973611
H       -2.581038   -6.151397   -0.408588
H       -3.236049   -3.101865   -3.393249
H       -3.806948   -5.331117   -2.422067
C        0.446817   -2.697456    1.686081
C        1.219043   -3.833765    1.989277
C       -0.258278   -2.059259    2.720415
C        1.297157   -4.305303    3.302498
H        1.766781   -4.356121    1.203388
C       -0.185219   -2.538052    4.030582
H       -0.847258   -1.165612    2.510718
C        0.598108   -3.658269    4.326406
H        1.907916   -5.183737    3.523686
H       -0.735905   -2.025898    4.822950
H        0.663551   -4.026712    5.352928
C        0.067669    0.290634   -2.237611
O        0.174498    0.305372   -3.380741

106
H1(2+), opt in DCM
Ir        0.053769    0.339948   -0.274207
H       -0.015487    0.293083    1.325556
P        0.229135   -1.956458   -0.096479
P        2.262629    1.087013    0.161779
P       -2.362714    0.724601   -0.043695
C        3.472195    1.317340   -1.175258
C        3.628942    0.336763   -2.166324
C        4.275551    2.473186   -1.197303
C        4.582605    0.507876   -3.172239
H        3.012474   -0.560345   -2.160361
C        5.226356    2.636794   -2.206141
H        4.159166    3.243840   -0.432041
C        5.381126    1.655418   -3.192690
H        4.698241   -0.260371   -3.939723
H        5.847964    3.534750   -2.222035
H        6.125681    1.788657   -3.980951
C        1.548084    2.740468    0.491212
C        1.339746    3.207841    1.804716
C        1.049538    3.489579   -0.603411
C        0.639829    4.394262    2.016175
H        1.724341    2.645022    2.657077
C        0.338878    4.669016   -0.376615
H        1.228173    3.157041   -1.628409
C        0.128868    5.118096    0.929384
H        0.486452    4.755842    3.035107
H       -0.057239    5.230608   -1.223797
H       -0.433279    6.037945    1.104294
C        3.136818    0.468115    1.634909
C        4.540743    0.390052    1.644259
C        2.406728   -0.017701    2.735612
C        5.199573   -0.169364    2.742167
H        5.123276    0.745910    0.793479
C        3.072285   -0.572463    3.829005
H        1.317387    0.006825    2.735052
C        4.469380   -0.654089    3.832099
H        6.289834   -0.233079    2.739342
H        2.492840   -0.957987    4.670537
H        4.988815   -1.101714    4.682439
C       -3.616973   -0.427785   -0.697997
C       -4.414606   -0.117009   -1.809238
C       -3.785550   -1.663073   -0.044082
C       -5.365330   -1.037063   -2.263345
H       -4.312773    0.841269   -2.319357
C       -4.743334   -2.569003   -0.494289
H       -3.175551   -1.920804    0.823498
C       -5.532164   -2.259427   -1.608477
H       -5.982545   -0.788630   -3.129560
H       -4.864836   -3.524759    0.018589
H       -6.276200   -2.974779   -1.966034
C       -2.587257    2.349516   -0.871114
C       -3.040675    3.471247   -0.155527
C       -2.275362    2.487840   -2.237848
C       -3.177523    4.704946   -0.798345
H       -3.289283    3.391672    0.902763
C       -2.417436    3.720920   -2.874242
H       -1.937033    1.631858   -2.821905
C       -2.865902    4.834275   -2.154064
H       -3.527318    5.569573   -0.230115
H       -2.176202    3.811328   -3.935531
H       -2.969979    5.801593   -2.650731
C       -2.842690    1.017996    1.706762
C       -4.120108    0.677781    2.183147
C       -1.941252    1.669724    2.567277
C       -4.470783    0.955720    3.508282
H       -4.848965    0.196758    1.530535
C       -2.298558    1.952750    3.885471
H       -0.958442    1.971659    2.207152
C       -3.562503    1.586897    4.362587
H       -5.463261    0.678027    3.870095
H       -1.585988    2.460595    4.539227
H       -3.840394    1.799262    5.397525
C        1.835012   -2.505309   -0.775423
C        1.919469   -2.950562   -2.107459
C        3.003912   -2.420574    0.005131
C        3.160292   -3.296513   -2.648998
H        1.025593   -3.031405   -2.726929
C        4.237628   -2.769678   -0.543852
H        2.957575   -2.090545    1.041635
C        4.319239   -3.204476   -1.871471
H        3.218121   -3.640069   -3.683853
H        5.137522   -2.696347    0.070087
H        5.287377   -3.472197   -2.300236
C       -1.029827   -2.893016   -1.042056
C       -1.390106   -4.176570   -0.592157
C       -1.569583   -2.409831   -2.245704
C       -2.261533   -4.962747   -1.348240
H       -0.998522   -4.570922    0.345771
C       -2.437473   -3.201622   -2.997380
H       -1.342164   -1.408450   -2.601834
C       -2.782877   -4.480450   -2.552080
H       -2.536223   -5.956443   -0.988049
H       -2.858081   -2.807406   -3.924092
H       -3.469894   -5.095897   -3.136882
C        0.133392   -2.556956    1.630245
C        0.870400   -3.689038    2.024670
C       -0.741028   -1.950723    2.549511
C        0.751078   -4.182471    3.326779
H        1.536409   -4.195600    1.325747
C       -0.856145   -2.450002    3.846933
H       -1.324939   -1.074300    2.274558
C       -0.104983   -3.562719    4.241134
H        1.334477   -5.056578    3.623705
H       -1.533417   -1.961368    4.550539
H       -0.189737   -3.948064    5.259675
C        0.261618    0.389317   -2.272591
O        0.464215    0.411324   -3.392598

105
1CO+, opt in DCM
Ir       -0.031087    0.737762   -0.041550
C        0.028236    2.593994   -0.284258
O        0.079953    3.727831   -0.474736
P        2.385938    0.875150    0.015689
C        2.935891    2.071196   -1.278491
C        3.924459    3.040576   -1.052850
H        4.398035    3.134731   -0.075018
C        4.302633    3.910286   -2.081088
H        5.067655    4.667065   -1.891512
C        3.705134    3.816575   -3.341531
H        4.003549    4.498325   -4.141609
C        2.716810    2.853473   -3.572205
H        2.239137    2.778293   -4.551956
C        2.327994    1.991224   -2.544893
H        1.540015    1.256419   -2.724370
C        2.968850    1.556033    1.626357
C        2.045927    2.100697    2.536101
H        0.980567    2.101590    2.295018
C        2.479677    2.622942    3.758326
H        1.749609    3.037896    4.457162
C        3.838574    2.608764    4.085456
H        4.176757    3.015155    5.041729
C        4.764770    2.067054    3.186924
H        5.827996    2.049642    3.437781
C        4.334809    1.540400    1.967082
H        5.068155    1.107479    1.284119
C        3.505245   -0.569261   -0.252986
C        3.819137   -1.426408    0.816158
H        3.418400   -1.239829    1.811214
C        4.670325   -2.516689    0.624736
H        4.903090   -3.170525    1.468580
C        5.224165   -2.763192   -0.634656
H        5.891542   -3.615156   -0.784894
C        4.915987   -1.915706   -1.702236
H        5.336605   -2.103729   -2.692412
C        4.061439   -0.826621   -1.516588
H        3.835785   -0.180563   -2.364963
P       -0.030027   -1.729078    0.035149
C        0.992652   -2.361906   -1.358671
C        1.792265   -3.510183   -1.282173
H        1.931530   -4.031364   -0.335709
C        2.448204   -3.982953   -2.422048
H        3.080912   -4.870142   -2.347066
C        2.311505   -3.320328   -3.645180
H        2.827874   -3.695162   -4.532092
C        1.526029   -2.166357   -3.724875
H        1.422376   -1.632926   -4.672686
C        0.873308   -1.687697   -2.587050
H        0.259625   -0.787117   -2.651936
C        0.607542   -2.400744    1.623331
C        1.027501   -1.518666    2.631758
H        1.004297   -0.441423    2.461270
C        1.487132   -2.005612    3.858590
H        1.812988   -1.302824    4.628847
C        1.530373   -3.383134    4.090958
H        1.892656   -3.767122    5.047576
C        1.093381   -4.270600    3.099982
H        1.108957   -5.347569    3.282735
C        0.622155   -3.784458    1.878691
H        0.246449   -4.487057    1.132324
C       -1.595637   -2.693669   -0.175871
C       -1.968835   -3.218969   -1.423658
H       -1.347692   -3.055545   -2.304083
C       -3.145375   -3.960922   -1.552429
H       -3.422583   -4.359665   -2.530591
C       -3.967464   -4.181926   -0.444264
H       -4.888851   -4.759536   -0.550291
C       -3.605256   -3.657590    0.799945
H       -4.237728   -3.824132    1.675178
C       -2.424616   -2.924051    0.935581
H       -2.147528   -2.548631    1.919848
P       -2.400704    0.876447    0.003301
C       -3.194130   -0.028749   -1.384503
C       -4.388515   -0.754098   -1.278834
H       -4.879758   -0.882735   -0.315188
C       -4.943210   -1.357272   -2.411349
H       -5.866383   -1.932902   -2.314062
C       -4.314317   -1.245048   -3.654037
H       -4.751058   -1.722504   -4.534449
C       -3.115429   -0.532221   -3.764188
H       -2.610897   -0.447490   -4.729509
C       -2.556974    0.070521   -2.635728
H       -1.621187    0.628809   -2.722758
C       -3.184536    0.381537    1.589540
C       -2.389891   -0.078586    2.649485
H       -1.312205   -0.171220    2.519480
C       -2.968532   -0.420694    3.875193
H       -2.335212   -0.783468    4.688161
C       -4.349036   -0.297737    4.054394
H       -4.804420   -0.568293    5.010090
C       -5.146231    0.191949    3.012287
H       -6.222856    0.311163    3.154791
C       -4.567919    0.543379    1.791019
H       -5.196026    0.960777    1.001339
C       -3.037292    2.601647   -0.176629
C       -3.621507    3.077289   -1.359022
H       -3.763447    2.414276   -2.213728
C       -4.032858    4.412335   -1.450599
H       -4.489123    4.772304   -2.375962
C       -3.865678    5.278190   -0.367080
H       -4.188241    6.319491   -0.441867
C       -3.284443    4.806418    0.816316
H       -3.151100    5.477140    1.668548
C       -2.872144    3.477172    0.911646
H       -2.416017    3.120361    1.838775

105
1CO(0), opt in DCM
Ir       -0.056773    0.329340   -0.709854
C       -0.155812    1.187199   -2.373259
O       -0.220460    1.689973   -3.425621
P        2.090419    1.093830   -0.040144
C        2.883927    2.159282   -1.332450
C        3.321931    3.473394   -1.100068
H        3.233376    3.918436   -0.108430
C        3.868001    4.235084   -2.139908
H        4.196286    5.258755   -1.941326
C        3.993649    3.695003   -3.422823
H        4.422671    4.291399   -4.231991
C        3.553932    2.388826   -3.666524
H        3.633660    1.959390   -4.668444
C        2.993126    1.634223   -2.634519
H        2.616645    0.630758   -2.844708
C        2.074051    2.167526    1.477845
C        0.849110    2.554080    2.038395
H       -0.077929    2.224451    1.568182
C        0.806863    3.335125    3.198428
H       -0.160691    3.611093    3.623948
C        1.994892    3.743272    3.810328
H        1.965630    4.350513    4.718741
C        3.225724    3.364750    3.258436
H        4.159122    3.678108    3.733232
C        3.265947    2.579392    2.104173
H        4.231803    2.278463    1.692387
C        3.454856   -0.086489    0.417403
C        3.481644   -0.625157    1.716948
H        2.755439   -0.298826    2.460288
C        4.444131   -1.567027    2.085797
H        4.440237   -1.969517    3.102196
C        5.403894   -1.990394    1.161637
H        6.156746   -2.729774    1.446144
C        5.385836   -1.464548   -0.132624
H        6.123155   -1.793410   -0.868830
C        4.420767   -0.523834   -0.503306
H        4.433630   -0.132804   -1.520292
P        0.157935   -1.943898   -0.047545
C        1.659599   -2.709349   -0.839173
C        2.491176   -3.649673   -0.213827
H        2.316694   -3.942679    0.821083
C        3.575900   -4.206883   -0.899653
H        4.221020   -4.926014   -0.388648
C        3.844484   -3.839606   -2.220192
H        4.692871   -4.277874   -2.751987
C        3.033545   -2.888006   -2.847412
H        3.243177   -2.575426   -3.873730
C        1.960344   -2.319951   -2.158168
H        1.347337   -1.552926   -2.638594
C        0.268586   -2.414598    1.740798
C        0.371757   -1.384847    2.686052
H        0.363755   -0.347428    2.344945
C        0.458534   -1.671828    4.051914
H        0.532407   -0.853108    4.771713
C        0.431573   -2.998373    4.489743
H        0.496238   -3.226565    5.556768
C        0.303721   -4.036391    3.557009
H        0.266406   -5.075244    3.894821
C        0.217660   -3.746780    2.193307
H        0.096773   -4.562770    1.477313
C       -1.192866   -3.071984   -0.646015
C       -1.180154   -3.584697   -1.954720
H       -0.339198   -3.377994   -2.618081
C       -2.234819   -4.371784   -2.424729
H       -2.199756   -4.764928   -3.444196
C       -3.328438   -4.654018   -1.600712
H       -4.156636   -5.262714   -1.971710
C       -3.358705   -4.139217   -0.301995
H       -4.212293   -4.340358    0.349773
C       -2.301731   -3.357931    0.170198
H       -2.340698   -2.983792    1.194020
P       -2.264927    0.864551   -0.087571
C       -3.637576   -0.226846   -0.673486
C       -4.822560   -0.444448    0.049023
H       -4.956914    0.008811    1.033159
C       -5.841188   -1.239113   -0.487219
H       -6.757344   -1.404366    0.085913
C       -5.690388   -1.815984   -1.751963
H       -6.485541   -2.439451   -2.168760
C       -4.511623   -1.605535   -2.474913
H       -4.378052   -2.070905   -3.453957
C       -3.488636   -0.823937   -1.935976
H       -2.554401   -0.684425   -2.485605
C       -2.574678    1.006367    1.729753
C       -2.601646   -0.162811    2.511339
H       -2.511423   -1.135425    2.028741
C       -2.734217   -0.095847    3.898499
H       -2.746947   -1.018823    4.483045
C       -2.831038    1.146097    4.537132
H       -2.926565    1.200846    5.624351
C       -2.804359    2.316271    3.771240
H       -2.884558    3.291980    4.257802
C       -2.682225    2.249865    2.379548
H       -2.666183    3.175091    1.801392
C       -2.809276    2.538013   -0.686982
C       -4.159017    2.840652   -0.933854
H       -4.924980    2.071588   -0.819911
C       -4.537515    4.127086   -1.330936
H       -5.590989    4.344140   -1.526106
C       -3.574927    5.131438   -1.478128
H       -3.872483    6.136410   -1.788470
C       -2.229248    4.840291   -1.231620
H       -1.468281    5.616374   -1.347323
C       -1.848866    3.551731   -0.845382
H       -0.795343    3.322280   -0.670684
